# Supplementary material for: Multi-Omics Approach Reveals Prebiotic and Potential Antioxidant Effects of Essential Oils from the Mediterranean Diet on Cardiometabolic Disorder Using Humanized Gnotobiotic Mice
Source: Antioxidants (Basel). 2023 Aug 20;12(8):1643. doi: 10.3390/antiox12081643 (PMC10451832; doi:10.3390/antiox12081643)
Supplement: Supplementary file 1 [file antioxidants-12-01643-s001.zip]

Archive with 1 entries (1 files):
- antioxidants-2541348-supplementary.pdf
